# Supplementary material for: Assessing the Power of Exome Chips
Source: PLoS One. 2015 Oct 5;10(10):e0139642. doi: 10.1371/journal.pone.0139642 (PMC4593624; doi:10.1371/journal.pone.0139642)
Supplement: S1 Source Code — (TAR.GZ) [file pone.0139642.s004.tar.gz]

Archive with 7 entries (7 files):
- aux.R
- lib.R
- matern.R
- pheno.R
- README
- sim_foo.R
- sim.R
