# Supplementary material for: Assessing the Power of Exome Chips
Source: PLoS One. 2015 Oct 5;10(10):e0139642. doi: 10.1371/journal.pone.0139642 (PMC4593624; doi:10.1371/journal.pone.0139642)
Supplement: S1 Source Code — (TAR.GZ) [file pone.0139642.s004.tar.gz › aux.R]

################################
## Axiluary functions
################################


.ls.objects <- function (pos = 1, pattern, order.by,
                        decreasing=FALSE, head=FALSE, n=5) {
    napply <- function(names, fn) sapply(names, function(x)
                                     fn(get(x, pos = pos)))
    names <- ls(pos = pos, pattern = pattern)
		    obj.class <- napply(names, function(x) as.character(class(x))[1])
    obj.mode <- napply(names, mode)
    obj.type <- ifelse(is.na(obj.class), obj.mode, obj.class)
	obj.prettysize <- napply(names, function(x) {
   	                           capture.output(print(object.size(x), units = "auto")) })
    obj.size <- napply(names, object.size)
    obj.dim <- t(napply(names, function(x)
                           as.numeric(dim(x))[1:2]))
    vec <- is.na(obj.dim)[, 1] & (obj.type != "function")
    obj.dim[vec, 1] <- napply(names, length)[vec]
    out <- data.frame(obj.type, obj.size, obj.prettysize, obj.dim)
    names(out) <- c("Type", "Size", "PrettySize", "Rows", "Columns")
    if (!missing(order.by))
   		out <- out[order(out[[order.by]], decreasing=decreasing), ]
   	if (head)
   		out <- head(out, n)
   	out
}


# shorthand
lsos <- function(..., n=10) {
    .ls.objects(..., order.by="Size", decreasing=TRUE, head=TRUE, n=n)
}


heatmap.mat <- function(cor,rho=0.4,dist=NULL,trim=NULL){

        mat	<- cor
	
    if(!is.null(dist)){
		ll    <- ncol(cor)
#		dd    <- cumsum(dist[1:ll])
#		dd[c(1:ll)[-c(seq(1,ll,trim))]]  <- NA
	}else{
		if(is.null(trim))
			dd    <- FALSE
		else{
		   ll    <- ncol(cor)	
		   dd    <- colnames(cor)
		   dd[c(1:ll)[-c(seq(1,ll,trim))]]  <- NA
		}
	}
		

pal <- colorRampPalette(c(rgb(0.96,0.96,1), rgb(0.1,0.1,0.9)), space = "rgb")

x_hm <- heatmap.2(cor, Rowv=FALSE, Colv=FALSE, dendrogram="none", main="Heatmap of Correlation", xlab="Columns", ylab="Rows", col=pal, tracecol="#303030", trace="none", notecol="black", notecex=0.8, keysize = 1.5, margins=c(5, 5),labCol=dd,labRow=dd)


	return(0)
}


## map is a n*2 vector with chr in first col and pos in second
make.dist <- function(map){

	dist <- map[,2]
	chr	 <- as.character(map[,1])
	
	out <- array(list(),length(unique(chr)))
	
	j	    <- 1
    counter <- as.integer(unique(chr))
	for(i in unique(chr)){
		dist[chr==i]<-dist[chr==i]-min(dist[chr==i])+1
		out[[counter[j]]] <- dist[chr==i]
		j	<- j+1
	}
	dist <- out
	return(dist)
}

plot.cor <- function(x){
        corrplot(x, order="original", method="shade", tl.pos="n", type="full",tl.col="black", insig = "blank")
        return(0)
}


my.quantile <- function(x,aaf){

    if(dim(x)[2] != length(aaf))
        x   <- t(x)
    qq  <- numeric(length(aaf))

    for(i in 1:length(aaf))
        qq[i] <- quantile(x[,i],aaf[i])

    return(qq)

}


matern_distans_plot <- function(grid, par = c(sqrt(1.5),3,1), mat = FALSE){

        if(mat){
            cor <- matern(grid,par[1],par[2],par[3])
            cor[lower.tri(cor)] <- 0 
            
            cor <- as.matrix(cor)
            rgb.palette <- colorRampPalette(c("blue", "yellow"), space = "rgb")
            
            image(grid,grid,cor,col=rgb.palette(1000000000))
              
        }else{
            cor <- vapply(grid,matern,numeric(1),par[1],par[2],par[3])
        
            plot(grid,cor,type="o",cex=.3,pch=14)
        }

        return(invisible(cor))
}
