# Supplementary material for: Assessing the Power of Exome Chips
Source: PLoS One. 2015 Oct 5;10(10):e0139642. doi: 10.1371/journal.pone.0139642 (PMC4593624; doi:10.1371/journal.pone.0139642)
Supplement: S1 Source Code — (TAR.GZ) [file pone.0139642.s004.tar.gz › lib.R]

require(MASS)     
require(Matrix)   ## For Sparse matrix implementation 
require(fields)   ## For distance metric in matern covariance
require(snpStats) ## For writing Genotype matrix directly in binary format
require(gplots)   ## For fancy plotting
