# Supplementary material for: Assessing the Power of Exome Chips
Source: PLoS One. 2015 Oct 5;10(10):e0139642. doi: 10.1371/journal.pone.0139642 (PMC4593624; doi:10.1371/journal.pone.0139642)
Supplement: S1 Source Code — (TAR.GZ) [file pone.0139642.s004.tar.gz › matern.R]

############################
##
##
############################

## Implemented as in wikipedia; search for
## 'Matern Covariance Function'

## Definition of Matern Covariance Function is:
## C(d,sigma,rho,nu) = sigma^2*(Gamma(nu)*2^(nu-1))^(-1)*(x^nu)*K_nu(x),
## where x=sqrt(2*nu)*d/rho, and K_nu(x) is the 'Modified Bessel function of
## the seccond kind'.
## 
## Input 
## - d     : (positive numeric) is the distance, can also be a array 
##           of distances, if d is an array, the function will return 
##           a covariance matrix.
## - sigma : (positive numeric) denotes the variance. 
## - rho   : (positive numeric) denotes the distance parameter.
## - nu    : (positive numeric) denotes the smoothness parameter.
## - scale : (logical) if internal functions should be numerically stabilized 
##           for small return values. If scale equal true, the Bessel function 
##           K(x), will be exp(-x)K(x), but output will always be scaled back. 
##           Scaling the Bessel function is extremely time consuming, and should 
##           only be considered when the distance vector is short or when speed is
##           not an issue.
## Output
## - cov   : If d is a single numeric, return value will we the covariance calculated 
##           from origo. If d is an array, the return value will be a covariance matrix.


matern <- function(d,sigma,rho,nu,scale=FALSE,digits=15){

	if(length(d)>1){
		d	<- rdist(d)
        lt  <- lower.tri(d,diag=TRUE)
        d   <- d[lt]
    }

	x    <- (sqrt(2*nu)*(d/rho))
	K.v  <- besselK(x,nu=nu,expon.scaled=scale)
	
        ## Calculate 'Backscaling' by multiplying with exp(x)
		if(scale)
			x.nu <- exp(nu*log(x)-x)
		else
			x.nu <- x^nu

		alpha  <- (sigma^2)/(gamma(nu)*(2^(nu-1))) 
		cov    <- alpha * x.nu * K.v
        cov    <- round(cov,digits=digits+1)
   if(length(cov)>1){
        tmp <- which(lt,arr.ind=2)
        cov <- sparseMatrix(i=tmp[,1],j=tmp[,2],x=cov,symmetric=TRUE)
   }
        

    return(cov)
}
