# Supplementary material for: Assessing the Power of Exome Chips
Source: PLoS One. 2015 Oct 5;10(10):e0139642. doi: 10.1371/journal.pone.0139642 (PMC4593624; doi:10.1371/journal.pone.0139642)
Supplement: S1 Source Code — (TAR.GZ) [file pone.0139642.s004.tar.gz › pheno.R]

#####################################
## Calculate Phenotype based on 
## Genotypic Relative Risk
##
##
#####################################


## grr      Genotype Realtive Risk (function),
## Input
## par      (numeric [-1,1]) Population atributed risk (risk 
##                           for each snp)
## maf      (numeric[] [0,0.5]) Minor allele frequencies for
##                           for each snp.
## phi      logical[] true is protective, false if variant is deleterous 
## Output
## numeric

grr <- function(par,maf,phi){

    p <- ifelse(phi,yes=-1,no=1)
    
    g <- par/((1-par)*maf) +1

    grr <- g^p

    return(grr)
}


## pheno    Calculate Phenotype based on GRR
## Input
## grr      numeric[], Genotype relative risk
## geno     matrix, genetype on additive form
## b0       numeric, basline value for disease
## Output
## integer  {0,1}

pheno   <- function(grr,geno,b0){

        
        G1  <- geno == 1
        G2  <- geno == 2
        
        p   <- numeric(dim(geno)[1])

        for(i in 1:dim(geno)[1]){
            tmp     <- c(grr[G1[i,]],(grr[G2[i,]])^2)
            p[i]    <- b0*prod(tmp)
#            cat(i,"\r")
        }#;cat("\n")

    p[p>1] <- 1    
    pheno <- rbinom(n=dim(geno)[1],prob=p,size=1)


    return(pheno)
}
