# Supplementary material for: Assessing the Power of Exome Chips
Source: PLoS One. 2015 Oct 5;10(10):e0139642. doi: 10.1371/journal.pone.0139642 (PMC4593624; doi:10.1371/journal.pone.0139642)
Supplement: S1 Source Code — (TAR.GZ) [file pone.0139642.s004.tar.gz › README]

Licence:  GNU Public Licence

contains:   
aux.R       
matern.R  
pheno.R  
sim_foo.R  
sim.R
lib.R


aux.R, matern.R and sim_foo.R contains functions for the 
simulation. lib.R loads the libraries, and sim.R runs the simulation.

pheno.R contains the function for creating phenotypes. must
be run separately on the simulated genotypes. 
