# Supplementary material for: Assessing the Power of Exome Chips
Source: PLoS One. 2015 Oct 5;10(10):e0139642. doi: 10.1371/journal.pone.0139642 (PMC4593624; doi:10.1371/journal.pone.0139642)
Supplement: S1 Source Code — (TAR.GZ) [file pone.0139642.s004.tar.gz › sim_foo.R]

##############################################
## Author  : Christian Page 
##                  & Bjørn Helge Mervik
##
##
#############################################


source("lib.R")
## Load functional definitions (NO VARIABLES) from
## additional script
source("aux.R")
source("matern.R")


## ndiag()  : function to make (symmetric) bond diagonal sparse matrix
## Input
##  - par : (numeric[]) Parameters to be put on the diagonal, 
##          length of this array determines the width of the bond; i.e.
##          par=c(1,.7,.2) will give a tri-diagonal sparse matrix.
##  - n   : (integer) Dimension of the matrix, only ONE dimension is supplied
##          since the matrix is symmetric (squared)
## Output
## Bond Diagonal sparse symmetric of class 'dsCMatrix'
ndiag <- function(par,n){
    x <- rep(par[1],n)
    i <- 1:n
    j <- 1:n
        if(length(par)>1)
           for(k in 2:length(par)){
                x <- c(x,rep(par[k],n-k+1))
                i <- c(i,k:n)
                j <- c(j,1:(n -k+1))
          }
    mat <- sparseMatrix(i=i,j=j,x=x,dims=c(n,n),symmetric=TRUE)
    return(mat)
}

## make.Q() : function to make (Sparse) Inverse Covariance Matrix (precision Matrix)
## This works as a wrapper for ndiag()
## Input
##  - par    : (numeric[]) Parameters to be put on diagonal. If type=="CUSTOM", then
##             par is a m*3 matrix, where 1st column is the i coordinate, 2nd is the j
##             coordinate and 3rd column is the value in the i,j coordinate.
##  - type   : (character) Determines the type of structure in the precision matrix, if 
##             "AR(p)", then Q is a 2*p+1 diagonal matrix, if type equal "IID" then it
##             it is a diagonal matrix, with the variance on the diagonal. If type equal
##             "CUSTOM" then any symmetric (positive definite) structure is allowed.
##  - n.snps : (integer) The dimension of the precision matrix, i.e. the number of SNPs 
##             to be simulated.
##  - sparse : (logical) If return matrix should be sparse or not.
## Output
## Precision matrix (inverse covariance matrix) based on model assumptions in type.    

## In general sparse should always be set to TRUE   
make.Q <- function(par,type="AR",n.snps=10,sparse=TRUE){
    type <- match.arg(type,choices=c("AR","IID","CUSTOM"),several.ok=FALSE)
    if(type=="AR"){
        if(sparse){
           Q <- ndiag(par,n.snps)
        }else{
            Q <- matrix(0,nrow=n.snps,ncol=n.snps)
                for(i in length(par):1){
                    Q[abs(row(Q) - col(Q))==i] <- par[i]
                }
        }   
    }else if(type == "CUSTOM"){
        Q <- sparseMatrix(i=par[,1],j=par[,2],x=par[,3])
    }else if(type == "IID"){
        if(sparse){
             Q <- Diagonal(n=n.snps,x=par[1])
        }else{
            Q <- par[1]*diag(n.snps)
        }
    }
    return(Q)
}


## make.Sigma() : function to construct a covariance matrix, if type is "AR" or "IID", then
##                the function make.Q() is called.
## Input  
##    - par    : (numeric[]) Vector of parameter, if type is "MATERN", par is c(sigma,rho,nu),
##               else, if type is "IID" or "AR", par is sent to make.Q().
##   - type    : (character) If type is MATERN then the covariance matrix is constructed using 
##               the matern() function. Else, the covariance matrix is constructed by first 
##               making Q, and then inverting this matrix.
##  - n.snps   : (integer) Sets the dimension of the matrix, and denote the number of SNPs 
##               to be simulated.
## 
## Optional Input
## - dist      : (integer[] ) if type is MATERN, then dist is the distance 
##               vector that goes into matern(), if it is not supplied, then a distance vector 
##               will be simulated at random using cumsum(rpois(n.snps)).
## 
## Output:
## A dense symmetric matrix representing a give covariance structure.

make.Sigma <- function(par,type="MATERN",n.snps=10,dist=1){
    type <- match.arg(type,choices=c("AR","IID","MATERN"),several.ok=FALSE)
    
    if(type=="MATERN"){
            Sigma    <- matern(dist,sigma=par[1],rho=par[2],nu=par[3],scale=FALSE)
    }else{
            Q        <- make.Q(par,type,n.snps)
        if(!type == "IID")
            Sigma  <- solve(Q) ## use solve(Q,I)
        else
            Sigma  <- Q
        
    }
    return(Sigma)
}

## stack.Sigma() :  Function for constructing covariance matrices in a block diagonal 
##                  fashion.  
## Input         
##  - par        : (numeric[]) Parameters for construction of covariance matrix, to be 
##                 sent to make.Sigma()
## - type        : (character) Type of covariance matrix to be constructed, passed on 
##                 to make.Sigma()
## - n.snps.vec  : (integer[]) Number of SNPs on each Sigma block to be constructed, i.e.
##                 number of SNPs on each chromosome to be simulated.
## Optional Input
## - dist        : (list of integer[]) gives the (cumulative) distance between each SNP,
##                 must if a list of integers if supplied. If argument is not supplied,
##                 default argument form make.Sigma() will be used.
## 
## Output        
## A (symmetric) block diagonal matrix of dimension sum(n.snps.vec), with covariance 
## matrices placed on the diagonal. Class of output is 'dgCMatrix'

stack.Sigma <- function(par,type,n.snps.vec,dist=NULL){

    cat("Covariance Matrix for CHR 1\n")
    S      <- make.Sigma(par=par,type=type,n.snps=n.snps.vec[1],dist=dist[[1]])
    if(length(n.snps.vec)>1){
        Sigma           <- list(S)
        length(Sigma)   <- length(n.snps.vec)
        for(i in 2:length(n.snps.vec)){
            cat("Covariance Matrix for CHR ",i,"\n")
            Sigma[i]     <- make.Sigma(par=par,type=type,n.snps=n.snps.vec[i],dist=dist[[i]])
            invisible(gc())
       };cat("\n")
        stack <- .bdiag(Sigma)
    }else{
        stack <- S
    }    
    
    return(stack)
}


## make.genotypes() : Function to convert a sample from a multivariate normal distribution
##                    to a genotype distribution with 0-1 entries. This function calls 
##                    make.mv.matrix().
## Input
## - par          : (numeric[]), Can be either a vector and then past on to make.Q/make.Sigma
##                  or a (sparse) matrix, in which case it is not passed on.
## - n.sim        : (integer) The number of samples to be simulated. Passed on to make.mv.matrix.
## - n.snps       : (integer) Number of SNPs to simulate from, most be of the same dimension 
##                  as par, if par is a matrix.
## - aaf          : (numeric[]) Alternative Allele Frequency, is an array with length equal to 
##                  the number of SNPs, aaf is equivalent with maf, with the exception that aaf
##                  can go from 0-1 while maf must lie between 0-0.5.  
## Output
## A logical matrix representing the genotypes (TRUE = 1) if SNP is present and (FALSE = 0) if SNP
## is not present. The representation in boolean form is made to reduce memory. Since this function
## only returns values on 0-1, it represents only the maternal or paternal part of the chromosome.
## Output is of class 'matrix'.

make.genotypes <- function(par,n.sim=10,n.snps.vec,aaf,type,beta,dist,transposed=FALSE){
    
        control <- 0   

        #qq <- qnorm(1-aaf/2,sd=(par[1]))
        qq  <- aaf
        qq.tmp <- array(list(),length(n.snps.vec))
        qq.tmp[[1]] <- qq[1:n.snps.vec[1]]    
            
            if(length(n.snps.vec)>1){
                for(i in 2:length(n.snps.vec))
                qq.tmp[[i]] <- qq[(sum(n.snps.vec[1:(i-1)])+1):sum(n.snps.vec[1:i])]
        }
        qq <- qq.tmp;rm(qq.tmp)

        
        S      <- make.Sigma(par=par,type=type,n.snps=n.snps.vec[1],dist=dist[[1]])
    
        if(dim(S)[1] > 1000){
            chop.chromosome <- dim(S)[1] %/% 1000
            
            Geno    <- Matrix(0,ncol=1,nrow=n.sim) ## Base vector to build the genotypes

            for(i in 1:chop.chromosome){
                cat("Covariance Matrix for CHR 1;  Chunk # ", i,"\r")  
                extract <- ((i-1)*1000 +1):(i*1000)
                s       <- S[extract,extract]
                
                mat     <- mvrnorm(n=n.sim,mu=numeric(1000),Sigma=s)
                pat     <- mvrnorm(n=n.sim,mu=numeric(1000),Sigma=s)
                
                qq.tmp  <- my.quantile(mat,1-(qq[[1]][extract])) + control
                #qq.tmp  <- qnorm(qq[[1]][extract],lower.tail=FALSE,sd=par[1]+control) 
                
                geno.mat    <- t(t(mat) > qq.tmp) 
                geno.pat    <- t(t(pat) > qq.tmp) 
       
                Geno        <- cBind(Geno,geno.mat + geno.pat)
            
            }

                if(dim(S)[1] %% 1000 != 0){
                    ## Remaing chunk of chromosome
                    extract     <- (i*1000 +1):dim(S)[1]
                    s           <- S[extract,extract]
                
                    mat     <- mvrnorm(n=n.sim,mu=numeric(length(extract)),Sigma=s)
                    pat     <- mvrnorm(n=n.sim,mu=numeric(length(extract)),Sigma=s)
                
                    qq.tmp  <- my.quantile(mat,1-(qq[[1]][extract])) + control
                    #qq.tmp  <- qnorm(qq[[1]][extract],lower.tail=FALSE,sd=par[1]+control) 
                
                    geno.mat    <- t(t(mat) > qq.tmp) 
                    geno.pat    <- t(t(pat) > qq.tmp) 
       
                    Geno        <- cBind(Geno,geno.mat + geno.pat)
                };cat("\n")
            Geno <- Geno[,-1] ## Removing the first Collumn
        }else{
            mat    <- mvrnorm(n=n.sim,mu=numeric(n.snps.vec[1]),Sigma=S)
            pat    <- mvrnorm(n=n.sim,mu=numeric(n.snps.vec[1]),Sigma=S) 

            qq[[1]]  <- my.quantile(mat,1-(qq[[1]])) + control
           # qq[[1]]  <- qnorm(qq[[1]],lower.tail=FALSE,sd=par[1]+control) 
            
            geno.mat    <- t(t(mat) > qq[[1]]) 
            geno.pat    <- t(t(pat) > qq[[1]]) 
       
            Geno <- geno.mat + geno.pat
        }
    
            rm(geno.mat,geno.pat);gc()
        
            if(length(n.snps.vec)>1){
                for(i in 2:length(n.snps.vec)){
                    S      <- make.Sigma(par=par,type=type,n.snps=n.snps.vec[i],dist=dist[[i]])
                    
                if(dim(S)[1] > 1000){
                    chop.chromosome <- dim(S)[1] %/% 1000

                    for(j in 1:chop.chromosome){
                        cat("Covariance Matrix for CHR",i,"; Chunk # ", j,"\r")  
                        extract <- ((j-1)*1000 +1):(j*1000)
                        s       <- S[extract,extract]
                    
                        mat     <- mvrnorm(n=n.sim,mu=numeric(1000),Sigma=s)
                        pat     <- mvrnorm(n=n.sim,mu=numeric(1000),Sigma=s)
                
                        qq.tmp  <- my.quantile(mat,1-(qq[[i]][extract])) + control
                       # qq.tmp  <- qnorm(qq[[i]][extract],lower.tail=FALSE,sd=par[1]+control) 
                
                        geno.mat    <- t(t(mat) > qq.tmp) 
                        geno.pat    <- t(t(pat) > qq.tmp) 
       
                        Geno        <- cBind(Geno,geno.mat + geno.pat)
            
                    };cat("\n")
                    if(dim(S)[1] %% 1000 != 0){
                        ## Remaing chunk of chromosome
                        extract     <- (j*1000 +1):dim(S)[1]
                        s           <- S[extract,extract]
                
                        mat     <- mvrnorm(n=n.sim,mu=numeric(length(extract)),Sigma=s)
                        pat     <- mvrnorm(n=n.sim,mu=numeric(length(extract)),Sigma=s)
                
                        qq.tmp  <- my.quantile(mat,1-(qq[[i]][extract])) + control
                       # qq.tmp  <- qnorm(qq[[i]][extract],lower.tail=FALSE,sd=par[1]+control) 
                
                        geno.mat    <- t(t(mat) > qq.tmp) 
                        geno.pat    <- t(t(pat) > qq.tmp) 
       
                        Geno        <- cBind(Geno,geno.mat + geno.pat)
                    }
                }else{
                    mat    <- mvrnorm(n=n.sim,mu=numeric(n.snps.vec[i]),Sigma=S)
                    pat    <- mvrnorm(n=n.sim,mu=numeric(n.snps.vec[i]),Sigma=S)
                    
                    qq[[i]]     <- my.quantile(mat,1-(qq[[i]])) + control
                    #qq[[i]]  <- qnorm(qq[[i]],lower.tail=FALSE,sd=par[1]+control) 
                    
                    geno.mat    <- t(t(mat) > qq[[i]])
                    geno.pat    <- t(t(pat) > qq[[i]])
       
                    G       <- geno.mat + geno.pat
                    Geno    <- cBind(Geno,G)


                    rm(G,geno.mat,geno.pat);gc()
                  }
            }
        }

     if(!transposed){
        Geno   <- t(Geno)
    }   

    return(Geno)
}
 
## get.aaf()     : Function to load Alternative allele frequency from file. 
##                 Filename MUST be 'rs_pos_allele_aac.csv'
## Input
##  - row.names  : (logical) If SNP rs number should be attached as row names to 
##                 the outputted vector.
## - head        : (integer) To be supplied only if the length of the return vector
##                 should be lower than the number of SNPs on the ExomeChip (260 000).
## Output
## Vector of allele frequencies, of class 'numeric'
get.aaf <- function(row.names=FALSE,head=NULL){

    # FixMe filename, set a proper file name option

    filename    <- "rs_pos_allele_aac.csv"
   # filename    <- "rs_pos_allele_aac_2.csv"
    filepath    <- "/projects/msgen/Exome_Project/ExomChip/sim/20140109_CovarianceMatrix/src"

    tabel       <- read.table(paste(filepath,filename,sep="/"),header=TRUE,sep=",",stringsAsFactors=FALSE)
    aaf          <- tabel[,6]
    if(row.names)
        names(aaf) <- tabel[,1]
    if(is.null(head))
        head<-length(aaf)    
        

    return(aaf[1:head])

}

## check.aaf()  : Function to check that AAF/MAF is valid, i.e. inhabits the legal 
##                part of the frequency spectrum. 
## Input
## - aaf        : (numeric[]) A vector of Alternative Allele Frequency, outputted 
##                from get.aaf() 
## - max.value  : (numeric) Maximum value of the frequency bond, default value is 1
## Output
## A vector of legal frequencies for AAF/MAF.

check.aaf <- function(aaf,max.value=1){
    
    if(max(aaf)>max.value)
        aaf[aaf>max.value]<-max.value
    if(min(aaf) < 0)
        aff[aaf<0]<- 0


    return(aaf)
    
}


## make.rs.converter() : Auxiliary function to map rsID/exmID onto base-pair 
##                       characters {A,C,G,T}.
## Optional Input
## - head              : (integer) If output vector should be truncated, if not
##                       specified, all SNPs will be returned.
## Output
## A data.frame of dim head x 3, with first column is rsID, and the two next one
## is minor and major (or reference and alternative) allele.
make.rs.converter <- function(head=NULL){

    # FixMe

    filename    <- "rs_pos_allele_aac.csv"
    #filename    <- "rs_pos_allele_aac_2.csv"
    filepath    <- "/projects/msgen/Exome_Project/ExomChip/sim/20140109_CovarianceMatrix/src"
    rs.converter <- read.table(paste(filepath,filename,sep="/"),header=TRUE,sep=",",stringsAsFactors=FALSE)

    rs.converter <- rs.converter[,c(1,4,5)]
    
    rownames(rs.converter)<-rs.converter[,1]
    rs.converter <- rs.converter[,-1]


    if(is.null(head))
        use <- 1:dim(rs.converter)[1]
    else
        use <- 1:head
    
    return(rs.converter[use,])

}

## make.map.file() : Function to make a .MAP file in plink format.
## Optional Input
## - head          : If head is not specified, then the map file will
##                   contain all SNPs.
## Output
## A data frame with 4 columns, first is chromosome (integer 1-26), column two
## is exome ID number (character) [same as rs-number], column three is Morgan 
## distance (set to zero by default) and last column is chromosomal position (integer)

make.map.file <- function(head=NULL){
    
    filename    <- "rs_pos_allele_aac.csv"
    #filename    <- "rs_pos_allele_aac_2.csv"
    filepath    <- "/projects/msgen/Exome_Project/ExomChip/sim/20140109_CovarianceMatrix/src"
    plink.map   <- read.table(paste(filepath,filename,sep="/"),header=TRUE,sep=",",stringsAsFactors=FALSE)
    plink.map   <- plink.map[,1:3]

    CHR         <- as.character(plink.map[,2])
    EXM         <- as.character(plink.map[,1])
    MORGAN      <- integer(dim(plink.map)[1])
    POS         <- as.integer(plink.map[,3])

    map         <- data.frame(CHR=as.integer(CHR),EXM=as.character(EXM),MORGAN,POS)
    
    if(is.null(head)){head<-dim(map)[1]}
    
    return(map[1:head,])
}

## auxiliary function to save plink files (in binary format)
write.plink.binary <- function(geno,pheno,rs.converter,filename=NULL,path=NULL,map=NULL,iid=NULL){

        if(is.null(path)){
            dir.create(file.path(getwd(), "plink"), showWarnings = FALSE)
            path    <- "plink"
        }
        else
            dir.create(file.path(getwd(),path),showWarnings=FALSE)
    
           
        
        
        n.max       <- 10000
        if(dim(geno)[1] > n.max){
            ## Chop pice wise and call reversivelly
            n.pices  <- dim(geno)[1] %/% n.max
            iid      <- letters[1:(n.pices +1)]
            filename <- paste(filename,1:(n.pices+1),sep="_")
            pheno    <- rep(1,n.max)

            for(i in 1:n.pices){
                extract  <- (((i-1)*n.max)+1):(i*n.max)
                geno.tmp <- geno[extract,]
                write.plink.binary(geno.tmp,pheno,rs.converter,filename=filename[i],path=path,map=map,iid=iid[i])
            
            }
                n.sim <- dim(geno)[1]
                extract <- (i*n.max +1):n.sim
                if(dim(geno)[1]%%n.max != 0){
                    geno.tmp <- geno[extract,]
                    pheno    <- rep(1,length(extract))
                    write.plink.binary(geno.tmp,pheno,rs.converter,filename=filename[i+1],path=path,map=map,iid=iid[i+1])
                }
                return(NULL)
        }else{
        
            if(is.null(filename))
                filename <- paste(path,paste(format(Sys.time(),"%Y%m%d"),"sim",sep="_"),sep="/")
            else
                filename <- paste(path,paste(format(Sys.time(),"%Y%m%d"),filename,sep="_"),sep="/")

            n.snps <- dim(geno)[2]
            n.sim  <- dim(geno)[1]
        
        ## Redefine geno from 0:1 to 0:2, and merge maternal+paternal part
        #geno   <- geno[,seq(1,2*n.snps,2)] + geno[,seq(2,2*n.snps,2)]
        if(is.null(map))
            map    <- make.map.file(head=n.snps)
    
        map$CHR <- as.character(map$CHR)        
        colnames(geno)<-rownames(map)<-as.character(map$EXM)
        
        iid     <- paste(iid,1:n.sim,sep="")

        subject.data <- data.frame(pedigree=iid,id=iid,father=integer(n.sim),mother=integer(n.sim),sex=rep(2L,n.sim),phenotype=pheno)
        
        snp.data     <- data.frame(chromosome=map$CHR,genetic.distance=map$MORGAN,position=map$POS,allele.1=rs.converter$REF,allele.2=rs.converter$ALT)
        rownames(snp.data)<- as.character(map$EXM)
        rownames(geno) <- 1:n.sim

        ## Redefining geno from 0:2 to 1:3 mode (required by write.plik)
            geno <- geno +1

## Testing
            geno    <- as.matrix(geno)
            snps <- new("SnpMatrix",geno)
            rm(geno);gc()
        out <- write.plink(file.base=filename, snp.major = TRUE, snps=snps, subject.data = subject.data, pedigree = pedigree, id = id, father=father, mother=mother, sex=sex, phenotype = phenotype, snp.data=snp.data, chromosome = chromosome, genetic.distance = genetic.distance, position=position, allele.1=allele.1, allele.2 = allele.2, na.code = 0)

        return(NULL)

    }## End If-else for Chopping up geno
}


## make.sim()  : Function to make and save simulations, wrapper for all 
##               other functions in this script 
## Input
## - par       : (numeric[]) Parameters for construction of covariance matrix/precision
##                matrix, to be passed on to make.Q()/make.Sigma.
## - n.sim     : (integer) Number of samples to be simulated. 
## - n.snps    : (integer) Number of SNPs to be included in the simulations, default is 
##               all SNPs on the chip (i.e. SNPs specified in the rs_file).
## - type      : (character) Determine the structure of the covariance matrix, argument 
##               to be passed on to make.Sigma/make.Q.
## - binary    : (logical) If out simulation should be saved in binary format or in
##               regular plink format. Default is to save in binary format.
## Optional Input
## - filename  : (character) If an additional character should be appended to the filename
##               of the saved simulation, default is date only (yyyymmdd_sim.*). Mark that
##               the date will ALWAYS be present at the beginning of the filename.
## - path      : (character) If the simulations should be save somewhere else than plink/
## - cc.ratio  : (numeric) Case-Control ratio. Gives the ratio of Cases compared to Controls,
##               must be between 0 and 1, i.e. the number of Cases must NOT EXCEED the number
##               of controls.
## Output
## simulation.

make.sim <- function(par,n.sim,n.snps=NULL,type="AR",filename=NULL,path=NULL,plink=FALSE){

        #sd  <- par[1]
        if(is.null(n.snps))
            n.snps  <- dim(rs.converter)[1]

cat("Loading Data ... \n")
        rs.converter <- make.rs.converter(head=n.snps)
        
        aaf  <- get.aaf(head=n.snps)
        aaf  <- check.aaf(aaf) ## Need aaf to be between [0,1]
        map  <- make.map.file(head=n.snps)
        dist <- make.dist(data.frame(chr=as.character(map$CHR),pos=as.integer(map$POS))) 
        
        n.snps.vec <- table(as.character(map$CHR))
        oo         <- order(as.integer(names(n.snps.vec)))
        n.snps.vec <- as.integer(n.snps.vec[oo])


invisible(gc())


    geno    <- make.genotypes(par=par,n.snps.vec=n.snps.vec,type=type,aaf=aaf,n.sim=n.sim,dist=dist,beta=beta,transposed=TRUE)
    pheno   <- array(1L,n.sim)
    row.names <- as.character(map[,2])

            if(plink)
                out  <- write.plink.binary(geno=geno,pheno=pheno,rs.converter=rs.converter,filename=filename,path=path,map=map)
            else
                save(geno,file=paste(path,"/",filename,".RData",sep=""))
        
        invisible(gc())
        return(0)
}
