# Supplementary material for: Assessing the Power of Exome Chips
Source: PLoS One. 2015 Oct 5;10(10):e0139642. doi: 10.1371/journal.pone.0139642 (PMC4593624; doi:10.1371/journal.pone.0139642)
Supplement: S1 Source Code — (TAR.GZ) [file pone.0139642.s004.tar.gz › sim.R]

###################
###################
source("lib.R")
source("sim_foo.R")

tick <- proc.time()[3]
load.library(required=TRUE)

n.sim	<- 200000
n.snps	<- 212353
par		<- c(sqrt(1.9),10,15)
type	<- "MATERN"

path	<- "../data/nobackup/over_sim" ## Make sure this path exsists
filename<- "final"


## par      is parameters to covariance matrix
## n.sim    is number of individuals
## n.snps   is numer of genotypes in each ind (must be the same for all ind.)
## type     is the type of covariance matrix, can be either IID, AR or MATERN
## filenem  is the name of the output
## path     is the pathe to where the data is stored
## plink    is if a plink file of the results should be written
sim		<- make.sim(par=par,n.sim=n.sim,n.snps=n.snps,type=type,filename=filename,path=path,plink=TRUE)

tock <- proc.time()[3]

cat("time used", tock - tick,"\n")
